# Supplementary material for: Easy labeling of proliferative phase and sporogonic phase of microsporidia Nosema bombycis in host cells
Source: PLoS One. 2017 Jun 22;12(6):e0179618. doi: 10.1371/journal.pone.0179618 (PMC5480951; doi:10.1371/journal.pone.0179618)
Supplement: S1 Text — (TXT) [file pone.0179618.s002.txt]

>NBOM_0011081 type=gene locus=NBOM0011:152343-153668:+ product=Tubulin beta chain [Nosema bombycis CQ1]
ATGAGAGAAATTATTCACTTACAAACAGGTCAGTGTGGTAATCAAGTAGGAGGAAAGTTCTGGGAGACTATTTCTAATGAACATGGTATAAGTCCTGAGG
GTAAATACGTAGGGACATCAGATAACCAATTAGAAAGAATTAATGTCTATTATAATGAATCTTCTTGTAAAAAATACGTACCCAGGGCTGTTCTTATCGA
TTTAGAACCAGGAACAATGGACGCCATTAGACAAGGACCATACGGTGAACTATTTAGACCTGATAATTTTGTCTTTGGACAATCTGGTGCTGGTAATAAT
TGGGCTAAAGGTCATTACACTGAAGGGGCTGAATTAATTGATAGTGTAATGGATGTAGTAAGAAAAGAAGCTGAATCTTCAGATTGTCTTCAGGGATTTC
AAATTACACACTCTTTGGGTGGGGGTACTGGTGCAGGAATGGGAACCCTTCTCATTTCTAAAATTAGAGAAGAATTCTCTGATAGGATGATTTGTACTTT
TTCTGTAGTACCTTCTCCAAAAGTAAGTGATACTGTTGTAGAACCTTATAATGCTACTCTTTCTATTCATCAACTTGTAGAAAATGCTGATGAGACTTTC
TGTATTGATAATGAAGCCTTGTACGACATTTGTTTTAAAACCCTTAAACTTAATAACCCAGGGTACGGGGATTTAAATCATTTGGTTTCTTTGGTTATGA
GTGGTGTAACAACTTGCCTTAGATTCCCTGGACAATTAAATGCTGACTTAAGAAAATTAGCCGTAAATATGATTCCCTTCCCTAGACTTCACTTCTTTGT
AGTAAGTTTTACTCCTTTAATAGCTCAAGGTACTCAAAGATTTAAAACTTATTCTGTATCTGAACTTACTCAACAAATGTTTGATTCCAGGAATATGATG
ACTGCTTGTGATCCTAAGAAAGGAAGGTATTTGACTGTGGCTGCTGTCTTTAGAGGAAAAATTTCAATGAAAGACGTTGATGAACAAATGTCTAGTATAC
AAACTAAGAGTAGTAACTTATTTGTTGAATGGATTCCTAGTAATGTTAAAACTGCTGTGTGTGACATAGCTCCTACTGGTTTTGAGATGTCAGGTACTTT
TATGGGAAATACTACTGCTATTCAAGAACTTTTTAAGAGGATTTCTGAACAATTTAGCCTTATGTTCCGTAAGAAGGCCTTTTTACACTGGTACACTGGT
GAAGGAATGGATGAGATGGAATTCTCTGAGGCTGAAGCTAATATGAATGATTTACTTGCAGAATACCAACAATATCAAGAGGCTACAGTTGAAGATAATG
AAGAAGGGGATTATATGGGAAATTAA

>EOB14994.2 Tubulin beta chain [Nosema bombycis CQ1]
MREIIHLQTGQCGNQVGGKFWETISNEHGISPEGKYVGTSDNQLERINVYYNESSCKKYVPRAVLIDLEP
GTMDAIRQGPYGELFRPDNFVFGQSGAGNNWAKGHYTEGAELIDSVMDVVRKEAESSDCLQGFQITHSLG
GGTGAGMGTLLISKIREEFSDRMICTFSVVPSPKVSDTVVEPYNATLSIHQLVENADETFCIDNEALYDI
CFKTLKLNNPGYGDLNHLVSLVMSGVTTCLRFPGQLNADLRKLAVNMIPFPRLHFFVVSFTPLIAQGTQR
FKTYSVSELTQQMFDSRNMMTACDPKKGRYLTVAAVFRGKISMKDVDEQMSSIQTKSSNLFVEWIPSNVK
TAVCDIAPTGFEMSGTFMGNTTAIQELFKRISEQFSLMFRKKAFLHWYTGEGMDEMEFSEAEANMNDLLA
EYQQYQEATVEDNEEGDYMGN*
